# Supplementary material for: Newborn Screening for Spinal Muscular Atrophy in the UK: Use of Modelling to Identify Priorities for Ongoing Evaluation
Source: Int J Neonatal Screen. 2026 Jan 13;12(1):3. doi: 10.3390/ijns12010003 (PMC12821460; doi:10.3390/ijns12010003)
Supplement: Supplementary file 1 [file IJNS-12-00003-s001.zip]

Archive with 2 entries (2 files):
- IJNS-3896709-File S1.pdf
- IJNS-3896709-File S2.pdf
